# Supplementary material for: A dyadic perspective on trust in physicians and quality of life in pediatric asthma: an actor–partner interdependence model on children and their parents
Source: J Pediatr Psychol. 2026 Mar 14;51(7):593–600. doi: 10.1093/jpepsy/jsag017 (PMC13373574; doi:10.1093/jpepsy/jsag017)
Supplement: jsag017_Supplementary_Data [file jsag017_supplementary_data.zip]

Archive with 2 entries (2 files):
- jpepsy-2025-0240-File007_REVISED.docx
- jpepsy-2025-0240-File007.docx
